# Supplementary material for: Predictive Power of Long-Read Whole-Genome Sequencing for Rapid Diagnostics of Multidrug-Resistant Brachyspira hyodysenteriae Strains
Source: Microbiol Spectr. 2023 Jan 5;11(1):e04123-22. doi: 10.1128/spectrum.04123-22 (PMC9927316; doi:10.1128/spectrum.04123-22)
Supplement: Supplemental file 1 — Tables S1-S4. Download spectrum.04123-22-s0001.xlsx, XLSX file, 0.04 MB [file spectrum.04123-22-s0001.xlsx]

## Sheet: Supplementary Table 1
	A - Overview of new Belgian B. hyodysenteriae genomes
							Sequencing QC					Assembly QC
		Accession		Date	Farm		Read Number	Read N50 (bp)	Throughput (bp)	Coverage (X)		Genome Size (bp)	contigs	largest contig (bp)	completeness (%)	Contamination (%)	GC content (%)	predicted genes	taxon rMLST	support rMLST
	Bhyo_201	JAOVYR000000000		2018-03-30	Farm 46		435112	3343	772399661	257.467		3043234	2	3010687	99.27	0.07	27	382	Brachyspira hyodysenteriae	1
	Bhyo_202	JAOVYQ000000000		2018-04-06	Farm 1		255391	2825	382935750	127.645		3209741	8	1899843	98.84	0.07	27.02	400	Brachyspira hyodysenteriae	1
	Bhyo_203	JAOVYP000000000		2018-08-16	Farm 2		403332	4101	849163669	36		3185032	4	2376918	98.73	0.29	27.11	413	Brachyspira hyodysenteriae	1
	Bhyo_204	JAOVYO000000000		2019-09-28	Farm 11		232864	1759	213312402	71.1041		3122276	8	1621373	99.49	0.13	27.02	389	Brachyspira hyodysenteriae	1
	Bhyo_207	JAOVYN000000000		2019-03-04	Farm 22		397743	5512	1221588879	407.196		3189844	7	1559399	99.49	0.13	27.07	387	Brachyspira hyodysenteriae	1
	Bhyo_208	JAOVYM000000000		2019-03-04	Farm 11		237402	3083	358864236	119.621		3204886	9	1651950	99.49	0.13	27.11	403	Brachyspira hyodysenteriae	1
	Bhyo_209	JAOVYL000000000		2019-02-09	Farm 17		163608	6082	427728151	142.576		3046110	3	3008103	99.05	0.07	26.99	383	Brachyspira hyodysenteriae	1
	Bhyo_211	JAOVYK000000000		2019-03-05	Farm 48		261129	5195	711281048	237.094		3234035	9	1527083	99.49	0.13	27.06	395	Brachyspira hyodysenteriae	1
	Bhyo_212	JAOVYJ000000000		2019-01-31	Farm 11		274312	4393	573137263	191.046		3217622	10	1652650	99.49	0.78	27.1	404	Brachyspira hyodysenteriae	1
	Bhyo_213	JAOVYI000000000		2018-08-16	Farm 2		454542	7185	1483525679	494.509		3216457	4	2389517	98.62	0.29	27.06	398	Brachyspira hyodysenteriae	1
	Bhyo_214	JAOVYH000000000		2018-08-16	Farm 2		384384	6442	845090077	281.697		3245879	4	2381013	98.29	0.29	27.01	400	Brachyspira hyodysenteriae	1
	Bhyo_215	JAOVYG000000000		2019-03-01	Farm 38		299193	4383	700437176	233.479		3180081	6	1667754	99.49	0.13	27.07	398	Brachyspira hyodysenteriae	1
	Bhyo_216	JAOWLG000000000		2019-02-28	Farm 52		134154	5129	343340644	57		3439201	46	946125	99.11	7.08	27.1	450	Brachyspira hyodysenteriae	1
	Bhyo_217	JAOVYF000000000		2019-02-20	Farm 32		347452	4812	763002532	254.334		3235077	10	1085954	99.49	0.13	27.03	407	Brachyspira hyodysenteriae	1
	Bhyo_218	JAOVYE000000000		2018-10-05	Farm 12		212916	7127	553504548	184.502		3190414	10	846563	99.38	0.13	27.04	411	Brachyspira hyodysenteriae	1
	Bhyo_220	JAOVYD000000000		2018-01-10	Farm 3		243521	5824	534451504	178.151		3282870	7	1955720	98.84	0.62	27.01	402	Brachyspira hyodysenteriae	1
	Bhyo_223	JAOVYC000000000		2019-03-13	Farm 22		571987	495	1448967552	482.989		3178290	7	1554768	99.49	0.13	27.05	388	Brachyspira hyodysenteriae	1
	Bhyo_224	JAOVYB000000000		2019-03-18	Farm 26		355572	4678	878098568	292.7		3200703	8	1556869	99.49	0.56	27.07	396	Brachyspira hyodysenteriae	1
	Bhyo_225	JAOVYA000000000		2019-03-22	Farm 7		425102	5107	1020907917	340.303		3337887	10	1104447	99.49	0.13	27.07	413	Brachyspira hyodysenteriae	1
	Bhyo_226	JAOVXZ000000000		2019-04-05	Farm 36		536781	4982	1405826237	468.609		3036735	2	2999562	99	0.07	27.01	381	Brachyspira hyodysenteriae	1
	Bhyo_228	JAOVXY000000000		2019-03-28	Farm 10		4537	5601	1292120598	430.707		3254277	5	1681185	99.49	0.13	27.06	399	Brachyspira hyodysenteriae	1
	Bhyo_232	JAOVXX000000000		2019-03-16	Farm 13		196955	7175	528815739	176.272		3032201	2	2996148	98.94	0.29	27.03	391	Brachyspira hyodysenteriae	1
	Bhyo_234	JAOVXW000000000		2019-03-22	Farm 34		451303	5004	1052872227	350.957		3190524	8	1560941	99.49	1.22	27.06	402	Brachyspira hyodysenteriae	1
	Bhyo_235	JAOVXV000000000		2019-03-30	Farm 32		43963	2289	479727333	159.909		3211387	12	1076344	99.49	0.13	27	396	Brachyspira hyodysenteriae	1
	Bhyo_236	JAOVXU000000000		2019-03-28	Farm 35		324985	2541	370854191	123.618		3161446	8	1034992	98.18	0.35	27.05	405	Brachyspira hyodysenteriae	1
	Bhyo_237	JAOVXT000000000		2019-03-22	Farm 22		172917	2443	180459993	60.1533		3034303	2	2998268	98.98	0.28	26.99	388	Brachyspira hyodysenteriae	1
	Bhyo_238	JAOVXS000000000		2019-04-19	Farm 28		342089	2814	414675698	138		3242795	10	1251002	99.49	0.13	27.06	400	Brachyspira hyodysenteriae	1
	Bhyo_239	JAOVXR000000000		2019-05-10	Farm 37		636994	2413	821255812	273.752		3080655	3	3038165	98.76	0.56	27.05	293	Brachyspira hyodysenteriae	1
	Bhyo_240	JAOVXQ000000000		2019-04-20	Farm 26		321869	2456	445290562	148.43		3237134	10	1419684	99.49	0.13	27.03	401	Brachyspira hyodysenteriae	1
	Bhyo_241	JAOVXP000000000		2019-04-05	Farm 45		530191	2671	715482542	238.494		3079081	2	3046515	99.05	0.07	27.03	382	Brachyspira hyodysenteriae	1
	Bhyo_242	JAOVXO000000000		2019-04-05	Farm 28		513408	2557	646563734	215.521		3207818	6	1680616	99.49	0.13	27.02	298	Brachyspira hyodysenteriae	1
	Bhyo_243	JAOVXN000000000		2019-04-10	Farm 26		208495	1686	195666586	65.2222		3181597	9	1623578	99.49	0.13	27.08	400	Brachyspira hyodysenteriae	1
	Bhyo_244	JAOVXM000000000		2019-04-17	Farm 28		268504	2035	276983976	92.328		3276869	10	1087265	99.49	0.13	27.04	407	Brachyspira hyodysenteriae	1
	Bhyo_247	JAOVXL000000000		2019-07-12	Farm 33		461401	6816	1600608473	533.536		3271490	5	1668207	99.49	0.13	27.11	410	Brachyspira hyodysenteriae	1
	Bhyo_248	JAOVXK000000000		2019-06-20	Farm 6		461883	5209	1178560163	392.853		3294582	12	1328660	99.49	0.13	27.08	415	Brachyspira hyodysenteriae	1
	Bhyo_249	JAOVXJ000000000		2019-06-14	Farm 31		243671	5373	604343365	201.448		3104188	2	3037183	98.84	0.56	27	395	Brachyspira hyodysenteriae	1
	Bhyo_250	JAOVXI000000000		2019-06-11	Farm 47		114533	6222	339201587	113.067		3096442	5	2286157	98.73	0.35	27.03	398	Brachyspira hyodysenteriae	1
	Bhyo_251	JAOVXH000000000		2019-05-31	Farm 16		215568	3054	303815760	101.272		3242244	9	1084625	99.49	0.13	27.04	397	Brachyspira hyodysenteriae	1
	Bhyo_252	JAOVXG000000000		2019-05-22	Farm 37		515142	2748	702768014	234.256		3075989	3	3037133	98.4	0.35	27.05	392	Brachyspira hyodysenteriae	1
	Bhyo_253	JAOVXF000000000		2019-07-12	Farm 22		441325	4007	882621986	294		3214156	9	1113815	99.49	0.51	27.06	398	Brachyspira hyodysenteriae	1
	Bhyo_255	JAOVXE000000000		2019-06-19	Farm 31		409746	3881	862519106	287.506		3062065	4	2744062	98.62	0.35	27.06	390	Brachyspira hyodysenteriae	1
	Bhyo_256	JAOVXD000000000		2019-03-06	Farm 22		301378	5654	774282874	258		3178587	7	1557674	99.49	0.49	27.05	287	Brachyspira hyodysenteriae	1
	Bhyo_257	JAOVXC000000000		2019-05-08	Farm 15		34523	3715	621449186	207.15		3183120	7	1410752	99.44	0.24	27.04	400	Brachyspira hyodysenteriae	1
	Bhyo_258	JAOVXB000000000		2019-05-03	Farm 13		376337	4634	812425966	270.809		3049273	2	3017963	99.05	0.07	27.01	390	Brachyspira hyodysenteriae	1
	Bhyo_259	JAOVXA000000000		2019-08-05	Farm 19		29592	6498	898403572	299.468		3218019	5	1673966	99.49	0.89	27.09	394	Brachyspira hyodysenteriae	1
	Bhyo_260	JAOVWZ000000000		2019-07-19	Farm 33		120178	6471	344171871	114.724		3286858	8	1085123	99.49	0.38	27.06	407	Brachyspira hyodysenteriae	1
	Bhyo_261	JAOVWY000000000		2019-07-18	Farm 32		145361	665	413040596	137.68		3180010	7	939046	99.27	0.13	27.04	410	Brachyspira hyodysenteriae	1
	Bhyo_262	JAOVWX000000000		2019-07-12	Farm 33		33399	5869	908704206	302.901		3212741	8	1662844	99.49	0.35	27.05	399	Brachyspira hyodysenteriae	1
	Bhyo_263	JAOVWW000000000		2019-08-07	Farm 46		375442	6155	1158154299	386.051		3043346	2	3010819	99.27	0.07	27.01	383	Brachyspira hyodysenteriae	1
	Bhyo_264	JAOVWV000000000		2019-07-23	Farm 25		414706	5571	908519073	302.84		3271595	13	721482	99.38	0.39	27	409	Brachyspira hyodysenteriae	1
	Bhyo_265	JAOVWU000000000		2019-09-20	Farm 39		447164	6838	1441155715	480.385		3013192	2	2981970	98.84	0.07	27.05	383	Brachyspira hyodysenteriae	1
	Bhyo_266	JAOVWT000000000		2019-08-28	Farm 51		146939	5582	350177509	116.726		3198614	7	1431116	99.49	0.13	27.08	406	Brachyspira hyodysenteriae	1
	Bhyo_267	JAOVWS000000000		2019-08-13	Farm 42		355217	6893	1365299902	226		3023005	2	2991383	98.78	1.16	27.04	383	Brachyspira hyodysenteriae	1
	Bhyo_268	JAOVWR000000000		2019-08-10	Farm 14		90279	4688	175356944	58.4523		3166487	11	1622227	99.49	0.13	27.1	400	Brachyspira hyodysenteriae	1
	Bhyo_271	JAOVWQ000000000		2020-02-07	Farm 41		205263	3468	369756863	123.252		3141380	11	1190822	99.49	0.13	27.02	410	Brachyspira hyodysenteriae	1
	Bhyo_272	JAOVWP000000000		2020-01-29	Farm 24		508188	3836	876417842	292.139		3219010	6	1946914	99.49	0.89	27.12	396	Brachyspira hyodysenteriae	1
	Bhyo_273	JAOVWO000000000		2020-01-31	Farm 15		451359	3288	695713115	231.904		3252721	9	1670957	99.49	0.13	27.1	405	Brachyspira hyodysenteriae	1
	Bhyo_274	JAOVWN000000000		2019-12-30	Farm 32		359267	3152	583430644	194.477		3284858	12	1091813	99.49	0.13	27.04	412	Brachyspira hyodysenteriae	1
	Bhyo_275	JAOVWM000000000		2020-01-06	Farm 40		708242	24	883708859	294.57		3215864	7	2008845	99.49	0.35	27.07	393	Brachyspira hyodysenteriae	1
	Bhyo_276	JAOVWL000000000		2020-03-10	Farm 18		536383	5044	1135129849	378.377		3058552	3	2999221	98.45	0.51	27.03	386	Brachyspira hyodysenteriae	1
	Bhyo_277	JAOVWK000000000		2020-02-11	Farm 5		401712	501	869664109	289.888		3199745	5	1945077	99.49	0.13	27.11	395	Brachyspira hyodysenteriae	1
	Bhyo_278	JAOVWJ000000000		2020-05-07	Farm 26		378269	3579	516585645	172.195		3183874	7	1656275	99.49	0.13	27.02	393	Brachyspira hyodysenteriae	1
	Bhyo_279	JAOVWI000000000		2020-01-24	Farm 4		309614	3486	447005238	149.002		3220684	13	841539	99.16	0.13	27.09	412	Brachyspira hyodysenteriae	1
	Bhyo_280	JAOVWH000000000		2019-10-09	Farm 29		306144	3407	493897559	164.633		3203793	5	1683547	99.49	0.13	27.09	399	Brachyspira hyodysenteriae	1
	Bhyo_281	JAOVWG000000000		2019-10-16	Farm 20		232281	4856	360603387	120.201		3087063	2	3054526	99.27	0.07	27.01	386	Brachyspira hyodysenteriae	1
	Bhyo_282	JAOVWF000000000					50348	5472	953068456	317.689		3074315	2	3041722	99.22	0.07	27.04	387	Brachyspira hyodysenteriae	1	ATCC27164 (B78)
	Bhyo_284	JAOVWE000000000		2019-05-24	Farm 35		303858	5038	525358008	175.119		3217866	6	1683581	99.49	0.13	27.11	404	Brachyspira hyodysenteriae	1
	Bhyo_285	JAOVWD000000000		2019-11-29	Farm 50		326002	5762	697537262	232.512		3123502	4	1991316	99.49	0.13	27.04	398	Brachyspira hyodysenteriae	1
	Bhyo_286	JAOVWC000000000		2020-01-31	Farm 27		195501	6663	467352436	155.784		3208127	6	1295744	99.49	0.13	27.06	406	Brachyspira hyodysenteriae	1
	Bhyo_287	JAOVWB000000000		2020-05-18	Farm 36		346159	4214	468018363	156.006		3212321	5	2046532	99.49	0.13	27.08	408	Brachyspira hyodysenteriae	1
	Bhyo_288	JAOVWA000000000		2020-03-09	Farm 25		200622	5553	340499832	113.5		3183276	6	925653	99.49	0.13	27.07	408	Brachyspira hyodysenteriae	1
	Bhyo_289	JAOVVZ000000000		2020-03-10	Farm 30		27625	5503	504246323	168.082		3070639	2	3037153	98.84	0.45	27.05	396	Brachyspira hyodysenteriae	1
	Bhyo_290	JAOVVY000000000		2020-01-13	Farm 49		350307	2912	428731848	143		3284364	10	2074976	99.49	0.49	27.08	408	Brachyspira hyodysenteriae	1
	Bhyo_291	JAOVVX000000000		2020-01-31	Farm 27		382333	3764	599105110	199.702		3227621	9	1234158	99.38	0.93	27.05	409	Brachyspira hyodysenteriae	1
	Bhyo_292	JAOVVW000000000		2020-04-23	Farm 43		215037	3286	259803161	86.6011		3190637	10	1622173	99.49	0.13	27.11	409	Brachyspira hyodysenteriae	1
	Bhyo_293	JAOVVV000000000		2020-02-17	Farm 23		338617	5433	849246637	283.082		3030214	2	2997732	99.22	0.11	27.01	392	Brachyspira hyodysenteriae	1
	Bhyo_294	JAOVVU000000000		2020-01-23	Farm 8		159975	4498	292073830	97.3579		3189540	13	839475	99.16	0.13	27.07	403	Brachyspira hyodysenteriae	1
	Bhyo_295	JAOVVT000000000		2019-04-19	Farm 28		398472	2749	538532457	179.511		3211636	17	1080833	99.49	1.22	27.03	401	Brachyspira hyodysenteriae	1
	Bhyo_296	JAOVVS000000000		2020-01-23	Farm 44		27038	1949	301731215	100.577		3206622	10	1664720	99.49	0.13	27.1	410	Brachyspira hyodysenteriae	1
	Bhyo_297	JAOVVR000000000		2020-02-24	Farm 21		241325	4298	469871443	156.624		3135380	2	3102737	99.05	0.18	27.02	386	Brachyspira hyodysenteriae	1
	Bhyo_299	JAOVVQ000000000		2020-03-10	Farm 9		12101	3568	200629495	66.8765		3196375	13	839910	99.16	0.13	27.07	410	Brachyspira hyodysenteriae	1
	Bhyo_300	JAOVVP000000000		2020-01-24	Farm 4		116587	2598	130585109	43.5284		3159660	12	831101	99.16	0.13	27.05	395	Brachyspira hyodysenteriae	1

## Sheet: Supplementary Table 2
	A - Assessment of Genome Accuracy using default Guppy basecaller
					CheckM completeness (%)*	Contamination		Median Q	Median Q deletion	Median Q insertion		GC content (%)	predicted genes**
	B. hyodysenteriae 1-0000269 B78.6				95.51	0.07		38.24	33.57	38.54		26.99	373
	B. hyodysenteriae 1-0000205 B78.1				95.26	0.51		35.59	32.44	38.24		26.92	374
	B. hyodysenteriae 1-0000197 B78.9				95.05	0.11		36.2	32.52	30.59		26.83	385
	B. hyodysenteriae 1-0000245 B78.7				94.51	0.4		36.99	31.91	39.59		27.02	376
	B. hyodysenteriae 1-0000221 B78.2				94.34	0.58		36.58	32.37	37.7		27	393
	B. hyodysenteriae 1-0000229 B78.2				94.09	1.09		36.2	32.08	39.21		26.94	389
	B. hyodysenteriae 1-0000301 B78.10				93.35	1.27		35.69	30.73	39.4		27.01	390
	B. hyodysenteriae 1-0000282 B78.5				91.27	0.8		33.77	29.77	38.54		26.93	383
	B. hyodysenteriae ATCC27164 B78 ncbi				99.05	0.07		40	40	40		27.04	385
					CheckM completeness (%)*	Contamination		Median Q	Median Q deletion	Median Q insertion		GC content (%)	predicted genes**
	*based on 783 markers from 10 genomes			Mean	94.1725	0.60375		36.1575	31.9237	37.7263		26.955	382.875
	**based on 385 predicted genes for reference			Stdev	1.36232	0.430678		1.2791	1.17227	2.95179		0.063471	7.73559
				Min.	91.27	0.07		33.77	29.77	30.59		26.83	373
				Median	94.425	0.545		36.2	32.225	38.54		26.965	384
				Max.	95.51	1.27		38.24	33.57	39.59		27.02	393
	B - Assessment of Genome Accuracy using custom-trained Bonito basecaller
					CheckM completeness (%)*	Contamination		Median Q	Median Q deletion	Median Q insertion		GC content (%)	predicted genes**
	B. hyodysenteriae 1-0000269 B78.6				99	0.07		50	46.99	41.55		27.02	388
	B. hyodysenteriae 1-0000205 B78.1				99	0.07		50	46.99	40.97		27.04	387
	B. hyodysenteriae 1-0000197 B78.9				99.05	0.07		53.01	46.99	41.55		27.04	387
	B. hyodysenteriae 1-0000245 B78.7				99.22	0.07		50	45.69	40.97		27.04	385
	B. hyodysenteriae 1-0000221 B78.2				99.22	0.07		53.01	46.99	41.25		27.04	387
	B. hyodysenteriae 1-0000229 B78.2				99	0.07		53.01	46.99	40.97		27.04	390
	B. hyodysenteriae 1-0000301 B78.10				99	0.13		50	50	40.97		27.04	386
	B. hyodysenteriae 1-0000282 B78.5				99.22	0.07		50	46.99	41.55		27.04	387
	B. hyodysenteriae ATCC27164 B78 ncbi				99.05	0.07		50	50	50		27.04	385
					CheckM completeness (%)*	Contamination		Median Q	Median Q deletion	Median Q insertion		GC content (%)	predicted genes**
	*based on 783 markers from 10 genomes			Mean	99.0888	0.0775		51.1287	47.2037	41.2225		27.0375	387.125
	**based on 385 predicted genes for reference			Stdev	0.109992	0.0212132		1.55782	1.218	0.287241		0.00707107	1.45774
				Min.	99	0.07		50	45.69	40.97		27.02	385
				Median	99.025	0.07		50	46.99	41.11		27.04	387
				Max.	99.22	0.13		53.01	50	41.55		27.04	390

## Sheet: Supplementary Table 3
	A - Overview of Positivity of Belgian strains
		Tiamulin				Valnemulin			Lincomycin	Lincomycin	Tylvalosin	Doxycycline
	Marker(s)	tva(A)	tva(A)	tva(A)	tva(A)	tva(A)	tva(A)	tva(A)	23S - A2153U/G	23S - A2153T/G	23S - A2153T/G	16S - G1026C
			tva(A) (mutations)	50SL2 - N148SL3	tva(A) (mutations)		tva(A) (mutations)	50SL2 - N148SL3		lnuC
					50SL2 - N148S
	cut-off (MIC)	> 0,25	> 0,25	> 0,25	> 0,25	> 0,50	> 0,50	> 0,50	> 2	> 2	> 4	> 1
	True positive	58	56	63	63	58	56	59	63	66	63	54
	True negative	8	12	8	12	14	18	9	8	8	15	15
	False positive	9	5	9	5	8	4	13	0	0	1	3
	False negative	6	8	1	1	1	3	0	7	4	2	7
	Sensitivity	0.90625	0.875	0.984375	0.984375	0.983051	0.949153	1	0.9	0.942857	0.969231	0.885246
	Specificity	0.470588	0.705882	0.470588	0.705882	0.636364	0.818182	0.409091	1	1	0.9375	0.833333
	Ppv	0.865672	0.918033	0.875	0.926471	0.878788	0.933333	0.819444	1	1	0.984375	0.947368
	npv	0.571429	0.6	0.888889	0.923077	0.933333	0.857143	1	0.533333	0.666667	0.882353	0.681818
	B - Overview of Positivity of UK strains (Stubberfield et al., 2021)
		Tiamulin				Valnemulin			Lincomycin	Lincomycin	Tylvalosin	Doxycycline
	Marker(s)	tva(A)	tva(A)	tva(A)	tva(A)	tva(A)	tva(A)	tva(A)	23S - A2153U/G	23S - A2153T/G	23S - A2153T/G	16S - G1026C
			tva(A) (mutations)	50SL2 - N148SL3	tva(A) (mutations)		tva(A) (mutations)	50SL2 - N148SL3		lnuC
					50SL2 - N148S
	cut-off	> 0,25	> 0,25	> 0,25	> 0,25	> 0,25	> 0,25	> 0,25	> 0,25	> 1	> 1	> 0,50
	True positive	44	44	42	42	52	52	52	71	71	70	44
	True negative	26	26	26	26	30	30	28	6	6	11	33
	False positive	12	12	14	14	0	0	2	0	0	1	4
	False negative	0	0	0	0	0	0	0	5	5	0	1
	Sensitivity	1	1	1	1	1	1	1	0.934211	0.934211	1	0.977778
	Specificity	0.684211	0.684211	0.65	0.65	1	1	0.933333	1	1	0.916667	0.891892
	Ppv	0.785714	0.785714	0.75	0.75	1	1	0.962963	1	1	0.985915	0.916667
	npv	1	1	1	1	1	1	1	0.545455	0.545455	1	0.970588
	C - Overview of Positivity of combined strains
		Tiamulin				Valnemulin			Lincomycin	Lincomycin	Tylvalosin	Doxycycline
	Marker(s)	tva(A)	tva(A)	tva(A)	tva(A)	tva(A)	tva(A)	tva(A)	23S - A2153U/G	23S - A2153T/G	23S - A2153T/G	16S - G1026C
			tva(A) (mutations)	50SL2 - N148SL3	tva(A) (mutations)		tva(A) (mutations)	50SL2 - N148SL3		lnuC
					50SL2 - N148S
	True positive	102	100	105	105	110	108	111	134	137	133	98
	True negative	34	38	34	38	44	48	37	14	14	26	48
	False positive	21	17	23	19	8	4	15	0	0	2	7
	False negative	6	8	1	1	1	3	0	12	9	2	8
	Sensitivity	0.944444	0.925926	0.990566	0.990566	0.990991	0.972973	1	0.917808	0.938356	0.985185	0.924528
	Specificity	0.618182	0.690909	0.596491	0.666667	0.846154	0.923077	0.711538	1	1	0.928571	0.872727
	Ppv	0.829268	0.854701	0.820312	0.846774	0.932203	0.964286	0.880952	1	1	0.985185	0.933333
	npv	0.85	0.826087	0.971429	0.974359	0.977778	0.941176	1	0.538462	0.608696	0.928571	0.857143

## Sheet: Supplementary Table 4
	A - Overview of Belgian isolates in relation to their antimicrobial phenotypes (MIC in μg/mL) and observed genotypes (labeled per E. coli numbering)
	Strain	Tiamuline MIC	Valnemuline MIC	tva(A)	tva(A) (nt. ID %)	RPLD	RPLC	Linocmycine MIC	lnuC	23S rRNA gene	Tylvalosine MIC	23S rRNA gene	Doxycycline MIC	16S rRNA gene
	Bhyo_201	0.125	0.25	tva(A)	99.28			<0,25			2		4	G1058C
	Bhyo_202	2	0.5				N148S	64		G848A	>128	A2058T	8	G1058C
	Bhyo_203	0.5	<0,03				N148S	32		G848A	128	A2058T	4	G1058C
	Bhyo_204	>16	>16	tva(A)	100		N148S	64		G848A	>128	A2058T	8	G1058C
	Bhyo_207	1	2	tva(A)	100		N148S	16		G848A	16	A2058T	8	G1058C
	Bhyo_208	>16	>16	tva(A)	100		N148S	32		G848A	128	A2058T	2	G1058C
	Bhyo_209	0.0625	<0,03					<0,25			2		0.25
	Bhyo_211	8	16	tva(A)	100		N148S	32		G848A	64	A2058T	>16	G1058C
	Bhyo_212	>16	>16	tva(A)	100		N148S	>64		G848A	128	A2058T	>16	G1058C
	Bhyo_213	0.5	<0,03				N148S	32		G848A	>128	A2058T	8	G1058C
	Bhyo_214	1	<0,03				N148S	32		G848A	>128	A2058T	4	G1058C
	Bhyo_215	2	8	tva(A)	100		N148S	64		G848A	16	A2058T	8	G1058C
	Bhyo_216	<0,03	<0,03					8	lnuC		2		2
	Bhyo_217	8	>16	tva(A)	100			64		G848A	128	A2058T	2	G1058C
	Bhyo_218	1	4	tva(A)	100			8		G848A	8	A2058T	4	G1058C
	Bhyo_220	1	0.0625				N148S	64		G848A	128	A2058T	4	G1058C
	Bhyo_223	0.5	0.5	tva(A)	100		N148S	32		G848A	16	A2058T	4	G1058C
	Bhyo_224	1	2	tva(A)	100		N148S	64		G848A	32	A2058T	8	G1058C
	Bhyo_225	0.5	0.5	tva(A)	100			>64		G848A	<0,03	A2058T	>16	G1058C
	Bhyo_226	<0,03	<0,03					1			0.25		1
	Bhyo_228	>16	>16	tva(A)	100		N148S	16		G848A	64	A2058T	1	G1058C
	Bhyo_232	<0,03	<0,03					16	lnuC		0.5		4
	Bhyo_234	4	2	tva(A)	100		N148S	16		G848A	128	A2058T	2	G1058C
	Bhyo_235	4	4	tva(A)	100			32		G848A	128	A2058T	8	G1058C
	Bhyo_236	16	4	tva(A)	100			32			16	A2058T	16	G1058C
	Bhyo_237	<0,03	<0,03					8	lnuC		1		1
	Bhyo_238	16	>16	tva(A)	100			>64		G848A	128	A2058T	>16	G1058C
	Bhyo_239	16	>16	tva(A)	100			16			16	A2058T	4	G1058C
	Bhyo_240	>16	>16	tva(A)	100		N148S	>64			4		8	G1058C
	Bhyo_241	<0,03	<0,03					2			0.5		0.5
	Bhyo_242	>16	>16	tva(A)	100		N148S	>64		G848A	128	A2058T	128	G1058C
	Bhyo_243	>16	>16	tva(A)	100		N148S	64		G848A	32	A2058T	16	G1058C
	Bhyo_244	0.25	2	tva(A)	100			32		G848A	8	A2058T	1	G1058C
	Bhyo_247	>16	128	tva(A)	100		N148S	>64		G848A	>128	A2058T	>16	G1058C
	Bhyo_248	2	16	tva(A)	100		N148S	>64		G848A	64	A2058T	>16	G1058C
	Bhyo_249	2	8	tva(A)	100			64			64	A2058T	2	G1058C
	Bhyo_250	1	2	tva(A)	100			>64			16	A2058T	>16	G1058C
	Bhyo_251	>16	>16	tva(A)	100			64		G848A	128	A2058T	8	G1058C
	Bhyo_252	>16	16	tva(A)	100			32			32	A2058T	1	G1058C
	Bhyo_253	0.25	2	tva(A)	100		N148S	64		G848A	64	A2058T	8	G1058C
	Bhyo_255	1	2	tva(A)	100			64			32	A2058T	16	G1058C
	Bhyo_256	0.25	2	tva(A)	100		N148S	16		G848A	16	A2058T	2	G1058C
	Bhyo_257	2	>16	tva(A)	100		N148S	16		G848A	64	A2058T	NA
	Bhyo_258	>16	>16	tva(A)	99.14			2			128		2
	Bhyo_259	16	>16	tva(A)	100		N148S	>64		G848A	128	A2058T	1
	Bhyo_260	>16	>16	tva(A)	100		N148S	>64		G848A	>128	A2058T	>16	G1058C
	Bhyo_261	0.25	8	tva(A)	100		N148S	>64		G848A	128	A2058T	>16	G1058C
	Bhyo_262	>16	16	tva(A)	100		N148S	16		G848A	64	A2058T	4	G1058C
	Bhyo_263	0.125	<0,03	tva(A)	99.28			32			16		>16	G1058C
	Bhyo_264	1	8	tva(A)	100			32		G848A	64	A2058T	4	G1058C
	Bhyo_265	<0,03	<0,03					64			1		1
	Bhyo_266	>16	16	tva(A)	100		N148S	64		G848A	128	A2058T	0.25
	Bhyo_267	>16	4	tva(A)	99.14			>64			32	A2058T	2
	Bhyo_268	>16	16	tva(A)	100		N148S	16		G848A	>128	A2058T	2	G1058C
	Bhyo_271	2	4	tva(A)	100			8		G848A	64	A2058T	2	G1058C
	Bhyo_272	2	16	tva(A)	100			NA		G848A	16	A2058T	1	G1058C
	Bhyo_273	16	>16	tva(A)	100		N148S	16		G848A	16	A2058T	4	G1058C
	Bhyo_274	1	4	tva(A)	100			>64		G848A	32	A2058T	>16	G1058C
	Bhyo_275	1	2				N148S	64		G848A	64	A2058T	8	G1058C
	Bhyo_276	0.125	<0,03					32			0.5		0.25
	Bhyo_277	0.5	4	tva(A)	100			32		G848A	128	A2058T	16	G1058C
	Bhyo_278	4	8	tva(A)	100		N148S	32		G848A	>128	A2058T	4	G1058C
	Bhyo_279	2	1	tva(A)	100	T50N		4		G848A	16	A2058T	0.125
	Bhyo_280	16	>16	tva(A)	100		N148S	>64		G848A	64	A2058T	>16	G1058C
	Bhyo_281	0.125	0.0625	tva(A)	99.28			0.25			1		8	G1058C
	Bhyo_282	0.0625	<0,03					0.25			0.5		1		ATCC27164 (B78)
	Bhyo_284	2	8	tva(A)	100		N148S	16		G848A	64	A2058T	4	G1058C
	Bhyo_285	0.125	<0,03				N148S	64		G848A	64	A2058T	16	G1058C
	Bhyo_286	8	4	tva(A)	100		N148S	<0,25			2		0.25
	Bhyo_287	8	0.0625	tva(A)	100		N148S	16		G848A	>128	A2058T	0.5
	Bhyo_288	16	>16	tva(A)	100		N148S	32		G848A	128	A2058T	4
	Bhyo_289	>16	8	tva(A)	100			32			64	A2058T	4	G1058C
	Bhyo_290	>16	>16	tva(A)	100		N148S	>64		G848A	128	A2058T	>16	G1058C
	Bhyo_291	8	4	tva(A)	100		N148S	<0,25			2		0.25
	Bhyo_292	>16	>16	tva(A)	100		N148S	>64		G848A	>128	A2058T	>16	G1058C
	Bhyo_293	0.25	0.5	tva(A)	99.14			8			2		2
	Bhyo_294	2	4	tva(A)	100	T50N		>64		G848A	32	A2058T	1
	Bhyo_295	16	>16	tva(A)	99.87			>64		G848A	128	A2058T	>16	G1058C
	Bhyo_296	>16	>16	tva(A)	100		N148S	16		G848A	128	A2058T	>16	G1058C
	Bhyo_297	0.25	0.125	tva(A)	99.08			4			2		2
	Bhyo_299	2	2	tva(A)	100	T50N		32		G848A	16	A2058T	0.5
	Bhyo_300	2	2	tva(A)	100	T50N		8		G848A	16	A2058T	0.25
